# Supplementary material for: Effects of Spartina alterniflora Extract on Growth Performance and Flavor Quality in Mud Crab (Scylla paramamosain)
Source: Foods. 2025 Dec 5;14(24):4176. doi: 10.3390/foods14244176 (PMC12731809; doi:10.3390/foods14244176)
Supplement: Supplementary file 1 [file foods-14-04176-s001.zip]

Archive with 2 entries (1 files):
- foods-3936045-supplementary/
- foods-3936045-supplementary/TableS1 Formulation and proximate composition of the experimental diets.docx
